# Supplementary material for: Physiological stress reactivity and recovery related to behavioral traits in dogs (Canis familiaris)
Source: PLoS One. 2019 Sep 17;14(9):e0222581. doi: 10.1371/journal.pone.0222581 (PMC6748563; doi:10.1371/journal.pone.0222581)
Supplement: S1 Data — (XLSX) [file pone.0222581.s002.xlsx]

## Sheet: Data
ID	Breed	Sex	1Cg10	1Cg10_R	1Cg40	1Cg40_R	2Cg10	2Cg10_R	2Cg40	2Cg40_R	1Co10	1Co10_R	1Co40	1Co40_R	2Co10	2Co10_R	2Co40	2Co40_R	1Ig10	1Ig10_R	1Ig40	1Ig40_R	2Ig10	2Ig10_R	2Ig40	2Ig40_R	1Q1	1Q2	1Q3	1Q4	1Q5	1Q6	1Q7	1Q8	1Q9	1Q10	1Q11	1Q12	1Q13	1Q14	2Q1	2Q2	2Q3	2Q4	2Q5	2Q6	2Q7	2Q8	2Q9
X1	Belgian Shepherd Dog, Malinois	M	.	.	.	.	.	.	.	.	0.46	0	3.79	1	.	.	.	.	1.82	0	158.71	0	.	.	.	.	.	.	0.67	1.67	.	2.25	.	0	.	0.29	.	1.17	0.83	2	0.6	0.17	2	0	.	2.88	1	0	0.17
X2	Border Collie	F	-35.08	0	-10.16	0	-7.53	0	20.44	1	.	.	.	.	1.37	1	.	.	-97.57	1	-85.37	1	-4.87	1	-52.45	1	0.1	0.63	0	3.25	1.5	3.5	0	0.25	1.67	0.13	0.25	2.17	1.5	2.5	0	0	1	2.25	0.5	3.38	0	0	1.17
X3	Great Dane	M	20.68	1	16.4	1	.	.	.	.	.	.	.	.	.	.	.	.	29.88	0	31.06	0	.	.	.	.	0.3	0.88	0.25	1.5	4	1.88	1.25	2	1.67	0.63	0.75	1.67	3.5	4	1.8	1.63	1	0	2	1.75	3.5	1	1.67
X4	French Bulldog	M	-8.18	0	-15.23	0	-58.14	0	-65.61	0	.	.	.	.	.	.	-1.54	0	-179.96	1	.	.	.	.	.	.	0	0.13	0	0.75	.	3.25	0.25	1.5	0.83	0.63	0.25	2.33	2.5	4	1	0.25	1.5	0.25	.	2.75	2.67	0.5	0.67
X5	Belgian Shepherd Dog, Malinois	M	.	.	.	.	.	.	.	.	.	.	.	.	.	.	.	.	.	.	.	.	.	.	.	.	.	.	.	.	.	.	.	.	.	.	.	.	.	.	.	.	.	.	.	.	.	.	.
X6	Border Collie	M	.	.	.	.	34.09	1	-29.76	0	-0.33	0	-0.26	0	.	.	.	.	-27.9	1	11.21	0	-49.29	1	8.17	1	0	0	0	0	0	2.5	0	0	0.83	0.5	0	0.67	1.5	0	0.5	0	0.75	0.25	.	3.13	1.25	0	0.5
X7	St. Bernard	F	.	.	.	.	-2.78	0	11.02	1	-0.2	0	-0.19	0	-0.52	0	-0.33	0	.	.	.	.	.	.	237.31	0	0	0	0	0.5	0	2	0.33	0	0.5	0	1	1.83	2.5	0	0.2	0	0	0	0.75	1.75	0.5	1.25	1.33
X8	Flat Coated Retriever	F	-16.62	0	20.72	1	27.46	1	17.47	1	1.66	1	0.23	0	0.5	0	2.37	1	.	.	.	.	.	.	.	.	0	0	0	0.5	0	2.25	1	0	0.5	1.13	0	1	1.5	3	0.4	0	0	0	0	2.5	0.67	0	1
X9	Border Collie	M	-16.45	0	14.12	1	7.72	1	.	.	1.96	1	6.16	1	3.35	1	.	.	-18.59	1	-9.83	1	39.02	0	.	.	0.3	1.25	0.5	0.75	.	2.38	2.25	0.25	1.67	1.25	1.5	0.5	1.17	2	0.78	1.13	1.5	0.75	.	2.75	2.25	0	2.5
X10	X	M	-0.63	0	10.45	1	.	.	-10.95	0	0.32	0	1.94	0	0.99	0	2.31	1	4.67	0	.	.	102.49	0	117.28	0	0.9	0	0.75	2	0.5	2.5	3	1	2.5	2.38	1	3	2.33	3.5	1.6	0.25	1.25	1.25	1.5	2.75	3.25	0	1.83
X11	X Belgian Shepherd Dog, Malinois / Bernese Mountain Dog	M	10.78	1	17.64	1	.	.	.	.	.	.	.	.	.	.	.	.	.	.	.	.	.	.	.	.	0	0	0	0.25	.	2.5	0	0	0.67	0.13	0.5	0.67	0.5	3.5	.	.	.	.	.	.	.	.	.
X12	Dachshund	M	.	.	.	.	.	.	.	.	.	.	.	.	.	.	.	.	.	.	.	.	37.6	0	212.69	0	0	0.38	0	1.33	.	2.13	0.5	0.5	2.8	0.88	0.67	1.83	2.83	2	0	0.13	0	0.75	.	2.5	1	1.5	1.5
X13	Shih Tzu	F	.	.	.	.	.	.	.	.	.	.	.	.	.	.	.	.	10.12	0	56.38	0	.	.	.	.	0	0.38	0	0.25	0	2.38	0	0	1	1.25	0.75	1.67	1.5	3.5	.	.	.	.	.	.	.	.	.
X14	English Cocker Spaniel	M	-28.65	0	.	.	.	.	.	.	.	.	.	.	.	.	.	.	21.71	0	.	.	.	.	.	.	0	0.13	.	0	.	1.5	.	0	0.83	0.86	0.67	1.4	2	3	0.1	0.88	0	1	.	1.75	2.5	0	0.83
X15	Rottweiler	F	44.09	1	61.85	1	.	.	.	.	1.64	1	5.26	1	.	.	.	.	4.53	0	6.97	1	.	.	.	.	0.1	0.14	0.67	1	.	1.88	1.67	0.5	1	0.88	.	.	2.33	1	0.6	0.38	0.25	0.5	0	2.38	2.25	2.75	0.67
X16	Border Collie	F	45.59	1	2.91	1	-3.27	0	-4.43	0	-1.25	0	-1.89	0	2.64	1	1.08	1	-32.44	1	-20.7	1	.	.	.	.	0	0.25	0	2.33	.	2.75	.	0	2.5	0.38	0.33	2	3.4	3	0.89	0	0.33	1.25	.	3.25	2.33	2.5	2.33
X17	English Cocker Spaniel	M	50.84	1	22.29	1	.	.	.	.	.	.	.	.	.	.	.	.	.	.	77.34	0	.	.	.	.	0	0.13	0	0.67	.	2.38	.	0	0.33	0.88	.	2	1.83	2.5	.	.	.	.	.	.	.	.	.
X18	X Border Collie / Siberian Husky	F	-0.49	0	-10.7	0	-5.4	0	1.04	1	-1.32	0	0.92	0	1.36	1	2.55	1	-18.23	1	2.45	1	-77.55	1	14.46	1	0.5	0.13	1	1.25	.	2.5	0.25	0	0.83	1.25	0.75	1.17	2.17	3	1	0.25	1.25	1.25	.	3	2.5	1	0.67
X19	Belgian Shepherd Dog, Malinois	M	113.92	1	.	.	.	.	.	.	.	.	9.32	1	.	.	.	.	.	.	.	.	.	.	.	.	0.3	0	0.25	0.75	1.5	3	0.75	0.5	0.67	0.63	0	2	2.67	2	3.8	0	2.5	1.5	2	2.13	4	2.75	1
X20	Boston Terrier	M	.	.	.	.	47.98	1	.	.	.	.	.	.	.	.	.	.	.	.	.	.	.	.	.	.	0	0	0	0.25	.	2.57	1.33	0	1.17	0	.	0.83	0.5	1	0	0	1.25	1.75	.	3	2.5	0	1
X21	American Bulldog	F	.	.	.	.	.	.	.	.	4.43	1	3.28	1	.	.	.	.	.	.	.	.	.	.	.	.	0.22	0	0.5	1	0	2.63	0	0.5	2	0.38	1.25	0.83	1.33	1.5	.	.	.	.	.	.	.	.	.
X22	X Tibetan Terrier	F	4.74	1	.	.	-9.2	0	.	.	1.08	1	.	.	-1.88	0	-2.22	0	.	.	.	.	33.98	0	.	.	0.25	0.71	1	0.67	.	2.5	0	0	0.8	0.38	1	2.5	1.67	3	0.6	0.13	0.25	0.75	.	2.25	3	0.25	0.5
X23	American Cocker Spaniel	F	.	.	-45.9	0	.	.	.	.	.	.	.	.	.	.	.	.	.	.	.	.	.	.	.	.	0.2	0	0	1.25	.	2.25	0.75	1	1.17	1.25	0.25	1	2.33	0.5	0.2	0	0	2.25	.	2.88	3.25	1.75	1.17
X24	German Shepherd Dog	F	19.16	1	20.48	1	.	.	.	.	0.5	1	2.71	1	.	.	.	.	.	.	.	.	.	.	.	.	0.9	0	1.33	1	1	2.5	1.5	0.25	0.5	0.63	0	1	1.67	2.5	1.6	0	1	1.25	0	2.13	3	0.5	1.33
X25	Bernese Mountain Dog	F	.	.	-60.67	0	.	.	.	.	1.48	1	2.73	1	.	.	0.32	0	.	.	.	.	.	.	.	.	0.1	0	0	1	0.5	2.5	0	0.25	1.5	0.88	0	0.67	0.67	2	0.8	0	0	0.25	0	2.63	1.25	2.25	1.17
X26	Dogo Argentino	F	-10.86	0	-8.01	0	.	.	.	.	3.27	1	3.54	1	.	.	.	.	-61.16	1	.	.	.	.	.	.	0.4	0.63	0.75	1	2	1.75	1.5	0.25	1.17	1	2	2.67	2	4	.	.	.	.	.	.	.	.	.
X27	American Staffordshire Terrier	F	.	.	.	.	.	.	.	.	.	.	.	.	.	.	.	.	.	.	.	.	.	.	.	.	0.9	0.14	2	1.5	0	1.38	0.5	1.25	0.67	1.25	0	1.67	2.83	3	.	.	.	.	.	.	.	.	.
X28	American Staffordshire Terrier	F	21.69	1	58.46	1	.	.	.	.	-0.87	0	1.63	0	.	.	.	.	-66.55	1	88.32	0	.	.	.	.	0	0.13	0.25	0.25	0	2.25	0.75	0	1.33	0.63	0.5	0.5	1.83	2	.	.	.	.	.	.	.	.	.
X29	Labrador Retriever	M	.	.	.	.	.	.	.	.	.	.	.	.	.	.	.	.	-24.95	1	.	.	.	.	.	.	0	0	0.5	0.5	0	2.63	0	0	0.67	0.5	0	2.17	2	2.5	.	.	.	.	.	.	.	.	.
X30	Portuguese Water Dog	F	-42.15	0	-48.39	0	.	.	.	.	-8.92	0	-7.45	0	.	.	.	.	.	.	.	.	.	.	.	.	0	0.13	0	0.25	.	3.13	2.25	0	1	0.88	0	2.17	2.67	2.5	.	.	.	.	.	.	.	.	.
X31	Shih Tzu	F	-4.26	0	-19.5	0	.	.	.	.	-2.13	0	-4.57	0	.	.	.	.	12.82	0	-2.57	1	.	.	.	.	0.2	0.71	1.5	1.5	.	2.63	0	0.25	1.17	1.33	1.75	2	2.17	2.5	.	.	.	.	.	.	.	.	.
X32	Whippet	F	.	.	.	.	.	.	.	.	.	.	.	.	.	.	.	.	.	.	.	.	.	.	.	.	0.2	0.5	1	1.25	.	2.13	2	0.25	1.17	0.5	0.67	1.33	2.33	2	.	.	.	.	.	.	.	.	.
[truncated: 5 more columns]

## Sheet: Legend
Physiological measures (columns B - Y)
1	2		= Test moment: 1 = T1 (puppy); 2 = T2 (young adult)
Cg	Co	Ig	= Different salivary stress markers: Cg = CgA; Co = cortisol; Ig = IgA
10	40		= Change in value 10 / 40 min after behav test, compared to baseline (before test)
R			= physiological response measured: 1 = strong response; 0 = weak response (see text for clarifications)
.			= Missing value
Questionnaire data (columns Z - BA)
1	2		= Test moment: 1 = T1 (puppy); 2 = T2 (young adult)
Q1 - Q14			= Questionnaire item (C-BARQ) to describe behaviour in daily life: 14 scores (0-4), see text for clarifications
>>>	Q1		= Stranger-directed aggression (SDA)
	Q2		= Owner-directed aggression (ODA)
	Q3		= Dog-directed aggression (DDA)
	Q4		= Dog-directed fear (DDF)
	Q5		= Dog rivalry (RIV)
	Q6		= Trainability (TRA)
	Q7		= Chasing (CHA)
	Q8		= Stranger-directed fear (SDF)
	Q9		= Non-social fear (NSF)
	Q10		= Separation-related behavior (SEP)
	Q11		= Touch sensitivity (TCH)
	Q12		= Excitability (EXC)
	Q13		= Attachment and attention-seeking (ATT)
	Q14		= Energy level (NRG)
